# Supplementary material for: Set2 histone methyltransferase regulates transcription coupled-nucleotide excision repair in yeast
Source: PLoS Genet. 2022 Mar 9;18(3):e1010085. doi: 10.1371/journal.pgen.1010085 (PMC8936446; doi:10.1371/journal.pgen.1010085)
Supplement: S1 Data — (XLSX) [file pgen.1010085.s012.xlsx]

## Sheet: Sheet1
Fig 1G	Repair Time (hrs)	WT	WT	WT		set2Δ	set2Δ	set2Δ		Fig 6B	Repair time	WT				H3K36-1
	0	0	0	0		0	0	0			0	0	0	0		0	0	0
	1	26.3523	33.5882	17.4961		15.1813	23.1775	25.4761			1	24.9687	59.6272	24.774		13.0256	41.2419	25.1291
	2	50.0151	59.3649	47.7323		27.7943	40.0405	62.8298			2	53.5565	61.4362	46.2455		40.3258	67.1838	32.64
	3	81.2951	85.5483	72.2759		37.2144	48.5864	69.9092			3	83.8017	96.4115	61.8286		55.7421	67.01	44.8758
