# Supplementary material for: Set2 histone methyltransferase regulates transcription coupled-nucleotide excision repair in yeast
Source: PLoS Genet. 2022 Mar 9;18(3):e1010085. doi: 10.1371/journal.pgen.1010085 (PMC8936446; doi:10.1371/journal.pgen.1010085)
Supplement: S2 Data — (XLSX) [file pgen.1010085.s013.xlsx]

## Sheet: Sheet1
Fig 5G		no UV	15J/m2	25J/m2				no UV	15J/m2	25J/m2				no UV	15J/m2	25J/m2
rad16∆	Trial 1	100	11.5385	0.546559		rad16∆ set2∆	Trial 1	100	24.8148	4.03704		rad16∆ eaf3∆	Trial 1	100	20.4819	2.6506
	Trial 2	100	11.3241	0.782609			Trial 2	100	13.4434	2.7673			Trial 2	100	12.54	3.568
	Trial 3	100	12.1023	1.05114			Trial 3	100	15.818	2.98304			Trial 3	100	14.3305	2.96998
Percent survival of the cells after irradiation with indicated doses. Each point represents the average of the three replicates in each trial.
