# Supplementary material for: Set2 histone methyltransferase regulates transcription coupled-nucleotide excision repair in yeast
Source: PLoS Genet. 2022 Mar 9;18(3):e1010085. doi: 10.1371/journal.pgen.1010085 (PMC8936446; doi:10.1371/journal.pgen.1010085)
Supplement: S3 Data — (XLSX) [file pgen.1010085.s014.xlsx]

## Sheet: Sheet1
S8B Fig		no UV	50J/m2	75J/m2	100J/m2				no UV	50J/m2	75J/m2	100J/m2				no UV	50J/m2	75J/m2	100J/m2				no UV	50J/m2	75J/m2	100J/m2
WY499	Trial 1	100	15.018	5.8423	0.9247		set2∆	Trial 1	100	10.9091	2.0974	0.177056		H3K36A	Trial 1	100	14.908	1.38432	0.13456		set2∆ H3K36A	Trial 1	100	14.6512	1.8093	0.223256
	Trial 2	100	15.172	4.181	1.5948			Trial 2	100	13.9205	3.04545	0.3375			Trial 2	100	5.98739	0.453782	0.121429			Trial 2	100	6.41414	1.43434	0.325758
	Trial 3	100	12.157	4.7059	0.7614			Trial 3	100	10.3806	1.60208	0.179239			Trial 3	100	6.30037	0.695971	0.0849817			Trial 3	100	6.77551	1.03673	0.105714
Percent survival of the cells after irradiation with indicated doses. Each point represents the average of the three replicates in each trial.
